# Supplementary material for: Saturation Genome Editing Targeting KRAS Mutations in HCT 116 Colon Carcinoma Cells for Pooled SNV Functional Profiling in Diploid Cancer Model
Source: Curr Issues Mol Biol. 2026 Mar 25;48(4):341. doi: 10.3390/cimb48040341 (PMC13115350; doi:10.3390/cimb48040341)
Supplement: Supplementary file 1 [file cimb-48-00341-s001.zip]

Archive with 1 entries (1 files):
- cimb-4196909-supplementary.pdf
